# Supplementary material for: Themes of Biological Inheritance in Early Nineteenth Century Sheep Breeding as Revealed by J. M. Ehrenfels
Source: Genes (Basel). 2022 Jul 23;13(8):1311. doi: 10.3390/genes13081311 (PMC9332421; doi:10.3390/genes13081311)
Supplement: Supplementary file 1 [file genes-13-01311-s001.zip]

Archive with 1 entries (1 files):
- genes-1795758-supplementary.pdf
